# Supplementary material for: Novel SSR4 gene splice variant leads to congenital disorder of glycosylation, type Iy
Source: Front Pediatr. 2025 Oct 24;13:1651524. doi: 10.3389/fped.2025.1651524 (PMC12592166; doi:10.3389/fped.2025.1651524)
Supplement: Supplementary file 1 [file Datasheet1.zip › Supplementary table.xlsx]

## Sheet: Sheet1
Patient	1	2	3	4	5	6	7	8	9	10	11	12	13	14	15	16	17
Exon/intron	exon1	exon2	exon2	exon3	exon3	exon4	exon4	exon4	exon4	intron 4	exon5	exon5	intron 5	intron 5	intron 5	intron 5	intron 5
NM_006280	c.47_63del p.(Ser16PhefsTer19)	c.141dup p.(Val48ArgfsTer22)	c.147_150del p.(Phe49LeufsTer6)	c.235C>T p.(Arg79Ter)	c.241C>T p.(Gln81Ter)	c.269G>A p.(Trp90Ter)	c.269G>A p.(Trp90Ter)	c.303dup p.(Tyr102LeufsTer2)	c.317del p.(Phe106SerfsTer54)	c.351+1del	c.358_359del p.(Arg120GlufsTer2)	c.358_359del p.(Arg120GlufsTer2)	c.417+1G>A	c.417+1G>A	c.418-1G>C	c.418-1G>C	c.418-1G>C
NM_001204526	c.80_96del p.(Ser27PhefsTer19)	c.174dup p.(Val59ArgfsTer22)	c.180_183del p.(Phe60LeufsTer6)	c.268C>T p.(Arg90Ter)	c.274C>T p.(Gln92Ter)	c.302G>A p.(Trp101Ter)	c.302G>A p.(Trp101Ter)	c.336dup p.(Tyr113LeufsTer2)	c.350del p.(Phe117SerfsTer54)	c.384+1del	c.391_392del p.(Arg131GlufsTer2)	c.391_392del p.(Arg131GlufsTer2)	c.450+1G>A	c.450+1G>A	c.451-1G>C	c.451-1G>C	c.451-1G>C
NM_001204527	c.71_87del p. (Ser24PhefsTer19)	c.165dup p.(Val56ArgfsTer22)	c.171_174del p.(Phe57LeufsTer6)	c.259C>T p.(Arg87Ter)	c.265C>T p.(Gln89Ter)	c.293G>A p.(Trp98Ter)	c.293G>A p.(Trp98Ter)	c.327dup p.(Tyr110LeufsTer2)	c.341del p.(Phe114SerfsTer54)	c.375+1del	c.382_383del p.(Arg128GlufsTer2)	c.382_383del p.(Arg128GlufsTer2)	c.441+1G>A	c.441+1G>A	c.442-1G>C	c.442-1G>C	c.442-1G>C
Report history	reported as c.80_96del p.(Ser27PhefsTer19)	reported as c.141dup p.(Val48ArgfsTer22)	c.180_183del p.(Phe60LeufsTer6)	reported as c.268C>T p.(Arg90Ter)	reported as c.274C>T p.(Gln92Ter)	reported as c.269G>A p.(Trp90Ter)	reported as c.302G>A p.(Trp101Ter)	reported as c.302dupC, p. Y102Lfs*2 (need HGVS calibration)	reported as c.316del, p.Phe106SerfsTer53 (need HGVS calibration)	new	reported as c.358_359del p.(Arg120GlufsTer2)	reported as c.358_359del p.(Arg120GlufsTer2)	reported as c.417+1G>A	reported as c.417+1G>A	reported as c.442-1G>C	reported as c.442-1G>C	reported as c.442-1G>C
Age of diagnosis	1m	18m	12y	11y	8y	9m	24y	10y	16y	4y	4y	2y	12y	17y	13y	5y	/
Inheritance	Maternal	de novo	de novo	de novo	de novo	de novo	de novo	de novo	de novo	Maternal	Maternal	Maternal	de novo	de novo	Maternal	Maternal	Maternal
Developmental delay	yes	yes	yes	yes	yes	yes	yes	yes	yes	yes	yes	yes	yes	yes	yes	yes	yes
Speech delay	/	yes	yes	yes	yes	yes	yes	yes	/	yes	yes	yes	yes	yes	yes	yes	yes
Abnormal facial features	yes	yes	yes	yes	yes	yes	yes	yes	yes	yes	yes	yes	yes	yes	yes	yes	yes
Seizures	no	no	yes	no	yes	no	no	no	yes	yes	no	no	yes	yes	no	no	yes
Reference	Sun W et al., 2024	Johnsen C et al., 2024 (P20)	Medrano et al., 2019 (P25); Johnsen C et al., 2024 (P11)	Ferreira et al, 2020; Johnsen C et al., 2024 (P12)	Castiglioni et al., 2021 (s3); Johnsen C et al., 2024 (P13)	Wang J et al., 2022(P14)	Johnsen C et al., 2024 (P22); Zemet R et al., 2024(#01051)	Wu et al., et al 2022; Johnsen C et al., 2024 (P17)	Losfeld et al., 2014; Johnsen C et al., 2024 (P1)	this work	Ng et al., 2015; Johnsen C et al., 2024 (P3)	Ng et al., 2015; Johnsen C et al., 2024 (P4)	Ng et al., 2015; Johnsen C et al., 2024 (P6)	Johnsen C et al., 2024 (P19)	Ng et al., 2015; Johnsen C et al., 2024 (P7)	Ng et al., 2015; Johnsen C et al., 2024 (P8)	Ng et al., 2015; Johnsen C et al., 2024 (P9)
